# Supplementary material for: Research on the motivation system and path simulation of collaborative agglomeration of Chinese culture and tourism industries based on system dynamics
Source: PLoS One. 2024 Jan 25;19(1):e0296963. doi: 10.1371/journal.pone.0296963 (PMC10810437; doi:10.1371/journal.pone.0296963)
Supplement: S1 Dataset — (XLSX) [file pone.0296963.s001.xlsx]

## Sheet: Sheet1
Year	China's Cultural Industry System
	Number of Museums	Number of Public Libraries	Number of Cultural Centers	Number of Art Performance Institutions	Proportion of Added Value of Culture and Related Industries in GDP(%)	Value Added of Cultural Industry	Growth Rate of Cultural Industry Asset Investment(%)	Per Capita Cultural Expenses	Number of Employees in Museums	Number of Employees in Public Libraries	Number of Employees in the Cultural Centers	Number of Employees in Art Performance Groups	Proportion of Cultural Expenses in Financial Expenditure(%)	Financial Investment in Cultural Industry	Number of Visitors to the Museums	Number of Visitors to the Public Libraries	Number of Audience of Art Performance Groups	Number of Cultural and Educational Institutions	Number of Cultural Relics Research Institutions	Number of Cultural Professionals	GDP
2008	1893	2819	3217	2575	2.43	7630	4.5	18.68	54936	52021	41820	184678	0.4	817657	29885	23835	44051	160	96	8970	31.92
2009	2252	2850	3223	2481	2.52	8786	4.56	21.9	56542	52688	41770	219789	0.38	816741	32716	32167	43740	158	107	8855	34.85
2010	2435	2884	3264	2421	2.68	11052	4.61	24.11	57431	53564	40040	220653	0.36	751392	40679	32823	44290	151	108	8500	41.21
2011	2650	2952	3285	2249	2.76	13479	4.84	29.14	62181	54475	52004	226599	0.36	777189	47050	37423	38209	149	107	8606	48.79
2012	3069	3076	3301	1804	3.36	18071	5.21	35.46	71748	54997	41792	242047	0.38	784726	56401	43437	29796	141	114	8500	53.86
2013	3473	3112	3315	1588	3.69	21870	5.43	38.99	79075	56320	55921	260865	0.38	805750	63776	49232	26067	139	115	8526	59.3
2014	3658	3117	3313	1581	3.81	24538	5.62	42.65	83970	56871	55443	262887	0.38	741041	71773	53036	24294	135	118	8887	64.36
2015	3852	3139	3315	1548	3.95	27235	5.73	49.68	89133	56422	42981	301878	0.39	827573	78111	58892	24261	131	122	8824	68.89
2016	4109	3153	3322	1520	4.12	30785	6.21	55.74	93431	57208	43064	332920	0.41	936530	85061	66037	24004	125	122	8870	74.64
2017	4721	3166	3328	1530	4.26	35427	6.57	61.56	105079	57567	42932	402969	0.42	673462	97172	74450	25619	120	121	8771	83.2
2018	4018	3176	3326	1527	4.48	41171	7.1	66.53	107506	57602	45557	416374	0.42	739436	84433	81827	23306	122	122	8373	91.93
2019	5132	3196	3326	1499	4.5	44363	1.1	76.07	107993	57796	53587	412541	0.45	821783	112225	90135	22362	121	126	9403	98.65
Year	China's Tourism Industry System
	Number of Scenic Spots	Number of Starred Hotels	Number of Travel Agencies	Number of Tourism Enterprises	Total Tourism Income	Proportion of Tourism Revenue in GDP(%)	Value Added of Tourism Industry	Growth Rate of Tourism Industry Asset Investment(%)	Number of Employees in Scenic Spots	Number of Employees in Starred Hotels	Number of Employees in Travel Agencies	Number of Employees in Tourism Enterprise	Proportion of Tourism Expenses in Financial Expenditure(%)	Financial Investment in Tourism Industry	Number of Domestic Tourists	Number of Inbound Tourists	Total Number of People Received in Scenic Spots	Number of Tourism Colleges	Number of Students in Tourism Colleges	Number of Tourism Professionals	GDP
2008	4013	15690	20110	81340	1.14	2.15	11600	10	645731	1697421	340894	3457	7	3747	17.12	13003	20.15	1152	438145	9514	31.92
2009	4278	14237	20399	82200	1.03	2.55	11250	16.4	767571	1672602	308978	3521	6.7	4153	20.32	13242	22.1	1733	498379	9403	34.85
2010	4521	11779	22691	85854	1.57	2.67	12580	23.5	838421	1580963	277262	3672	6.1	4563	21.03	13376	22.43	1968	596095	9364	41.21
2011	5573	11676	23690	92577	2.25	2.71	19305	23.6	1201495	1542751	299755	3832	5.6	4670	26.41	13542	26.9	2208	599828	9321	48.79
2012	6042	11367	24944	90271	2.59	2.76	22706	17.6	1226343	1590590	318223	4156	5.3	5102	29.57	13241	29.26	2236	726217	9376	53.86
2013	7104	11687	26054	89652	2.95	2.79	26276	15.7	1237961	1502469	339993	4739	4.4	5144	32.62	12908	28.89	1832	494354	9402	59.3
2014	8026	11180	26650	84179	3.73	2.81	30312	15.4	1215384	1361869	341312	4651	4.6	7053	36.11	12850	31.88	2055	435213	9456	64.36
2015	8954	10550	27621	79816	4.13	2.83	34195	12.8	1229238	1344503	334030	4961	4.8	10072	39.9	13382	37.77	2307	570830	9478	68.89
2016	9845	9861	27939	77071	4.69	2.85	39390	15.2	1287706	1196564	346219	5482	4.7	12997	44.35	13844	44.32	2614	440405	9571	74.64
2017	10496	9566	29717	78616	5.4	2.85	45661	15.9	1300945	1124641	358873	5326	4.6	15871	50.01	13948	53.95	2641	473909	9621	83.2
2018	11924	8962	37309	70584	5.97	2.92	51278	12.3	1344759	1025435	411384	5195	4.2	13700	55.39	14120	60.24	2701	440370	9683	91.93
2019	12402	8920	38943	67358	6.63	2.96	57251	11.7	1620170	1061649	415941	5633	3.9	10000	60.06	14531	64.75	2723	442790	9774	98.65
